# Supplementary material for: Fate and Phytotoxicity of CeO2 Nanoparticles on Lettuce Cultured in the Potting Soil Environment
Source: PLoS One. 2015 Aug 28;10(8):e0134261. doi: 10.1371/journal.pone.0134261 (PMC4552829; doi:10.1371/journal.pone.0134261)
Supplement: S1 Data — (XLSX) [file pone.0134261.s004.xlsx]

## Sheet: Sheet1
Treatment	n	Root Ce content (μg/g)		Shoot Ce		root fresh biomas		shoot fresh biomass		root dry biomass		shoot dry biomass	NO3-N content		soluble sugar			root protein content		root protein content			root sod		shoot sod		root pod		shoot pod		root mda		shoot mda
T-0	1	2.5417	1	1.5832	1	0.2894	1	1.1783	1	0.0422349	1	0.1507	1	296.258	1	4.72806	1	20.0448	1	21.5524		1	27.0972	1	36.9343	1	33.2135	1	22.5475	1	17.2517	1	60.4337
	2	3.0153	2	2.6114	2	0.3615	2	1.8028	2	0.04415	2	0.1415	2	301.884	2	4.9484	2	12.0376	2	31.7196		2	26.8184	2	30.0471	2	21.1837	2	36.5319	2	11.6221	2	53.8499
	3	2.9485	3	1.7648	3	0.2762	3	1.1628	3	0.04562	3	0.2106	3	288.522	3	5.3388	3	17.7544	3	33.8152		3	36.9522	3	34.4866	3	30.6822	3	33.2636	3	18.9805	3	62.2821
	4	2.6911	4	2.7125	4	0.3814	4	1.7202	4	0.04414	4	0.2195	4	250.375	4	6.0348	4	12.7731	4	32.5644		4	25.0378	4	26.4642	4	20.6625	4	23.1634	4	10.2658	4	52.2679
	5	3.0521	5	1.4239	5	0.2915	5	1.1249	5	0.04315	5	0.1989	5	271.256	5	4.75923	5	17.8804	5	28.5747		5	38.8355	5	34.6536	5	27.5296	5	31.3929	5	19.6356	5	60.4588
	6	2.1228	6	1.9338	6	0.4118	6	1.9536	6	0.04518	6	0.2321	6	398.611	6	6.3304	6	11.8562	6	32.3381		6	28.8211	6	31.6338	6	19.4025	6	20.338	6	6.3924	6	46.3693
	7	2.4872	7	2.0015	7	0.3442	7	1.69586	7	0.04442	7	0.1315	7	446.974	7	4.3651	7	12.0925	7	20.1657		7	39.802	7	33.6271	7	29.7214	7	30.2213	7	16.1236	7	58.3267
	8	2.7007	8	2.3974	8	0.4927	8	1.0073	8	0.04627	8	0.25685	8	490.372	8	5.3885	8	18.1944	8	21.0015		8	28.4226	8	28.2105	8	19.0036	8	24.3124	8	9.1815	8	53.1146
		2.69493		2.05356		0.356088		1.45572		0.0443956		0.192706		343.032		5.23666		15.3292		27.7164			31.4734		32.0072		25.1749		27.7214		13.6816		55.8879
		0.313623		0.475358		0.0732695		0.372108		0.00130789		0.0460986		89.5954		0.675712		3.43808		5.8422			6.00194		3.56916		5.71792		5.87672		4.95018		5.39767
T-50	1	10.3688	1	1.8548	1	0.2964	1	1.0153	1	0.0421	1	0.1528	1	364.043	1	5.12406	1	16.032	1	30.1568		1	36.4058	1	33.7314	1	29.854	1	41.8339	1	25.0358	1	61.9362
	2	14.4191	2	2.6995	2	0.354	2	1.6419	2	0.0443	2	0.1343	2	350.631	2	4.7568	2	11.1333	2	39.6426		2	26.5062	2	26.8429	2	22.1482	2	33.2406	2	18.1484	2	46.0411
	3	9.8845	3	1.9224	3	0.23458	3	1.0045	3	0.04572	3	0.19974	3	367.515	3	5.5323	3	17.7542	3	31.8533		3	36.9522	3	33.2864	3	21.0396	3	41.3802	3	25.5822	3	60.5819
	4	15.2583	4	2.7842	4	0.3759	4	1.5686	4	0.0449	4	0.213	4	359.492	4	5.73481	4	15.5788	4	38.4712		4	30.9375	4	24.8649	4	22.1672	4	31.2679	4	15.0675	4	50.4649
	5	9.5354	5	1.9812	5	0.292	5	1.1671	5	0.043	5	0.1819	5	381.441	5	4.7555	5	17.8787	5	29.6542		5	37.1256	5	31.4527	5	34.6382	5	39.5934	5	24.7556	5	56.6556
	6	16.2351	6	2.2886	6	0.41567	6	1.5982	6	0.0454	6	0.2237	6	418.611	6	6.2281	6	12.7358	6	40.4184		6	30.1011	6	25.3306	6	32.1814	6	28.4386	6	14.7311	6	43.9371
	7	12.5212	7	2.3209	7	0.3643	7	1.43565	7	0.0447	7	0.1495	7	459.975	7	4.3694	7	13.0901	7	33.0142		7	31.9975	7	32.3244	7	31.222	7	38.7844	7	22.6275	7	59.5228
	8	13.3361	8	2.2538	8	0.4046	8	0.9479	8	0.04637	8	0.21785	8	539.175	8	5.3782	8	21.0919	8	42.9336		8	30.7875	8	23.1128	8	21.0199	8	32.1118	8	16.4175	8	45.3175
		12.6948		2.26317		0.342181		1.29739		0.0445613		0.184099		405.111		5.2349		15.6619		35.768			32.6017		28.8683		26.7838		35.8314		20.2957		53.0571
		2.55817		0.343993		0.0623981		0.294309		0.00141499		0.0347414		65.3287		0.605348		3.26464		5.16947			3.8489		4.26889		5.71927		5.15085		4.68576		7.45688
T-100	1	36.6682	1	6.9437	1	0.4703	1	1.82136	1	0.0511	1	0.17156	1	474.051	1	4.26606	1	10.2542	1	27.4589		1	44.6526	1	41.7377	1	21.548	1	38.6392	1	26.4507	1	71.9352
	2	18.0788	2	7.64947	2	0.5354	2	3.2013	2	0.0513	2	0.15424	2	463.183	2	4.1977	2	11.0841	2	37.872		2	30.7684	2	32.842	2	20.8134	2	30.7437	2	24.9247	2	46.0481
	3	20.1697	3	2.0325	3	0.4157	3	2.06785	3	0.05572	3	0.21458	3	489.5	3	4.3726	3	16.9951	3	28.5654		3	41.2022	3	43.2807	3	31.9804	3	38.1815	3	27.8832	3	62.4224
	4	19.4674	4	6.5	4	0.5692	4	2.96578	4	0.0539	4	0.2011	4	468.375	4	6.02481	4	12.3158	4	35.9826		4	32.1875	4	32.2663	4	21.9625	4	28.1648	4	17.8659	4	48.4674
	5	33.6655	5	3.3482	5	0.4723	5	2.25479	5	0.052	5	0.2231	5	491.257	5	4.3989	5	10.2261	5	27.6415		5	44.3756	5	39.6455	5	19.1348	5	36.3536	5	27.0549	5	56.6556
	6	20.1762	6	5.51194	6	0.59567	6	2.91651	6	0.0544	6	0.2446	6	442.011	6	5.7681	6	16.2926	6	35.3126		6	33.3511	6	33.4341	6	30.1569	6	25.3271	6	17.0371	6	58.6368
	7	22.1879	7	1.8425	7	0.5489	7	2.59865	7	0.0537	7	0.1679	7	468.173	7	4.1094	7	17.9223	7	30.0225		7	39.2475	7	40.3298	7	31.0202	7	35.2208	7	20.1418	7	61.5237
	8	38.7826	8	7.86	8	0.5868	8	2.1043	8	0.05737	8	0.26925	8	497.873	8	5.7892	8	10.3944	8	39.5436		8	30.0375	8	30.1143	8	35.4335	8	29.7175	8	18.7175	8	53.3131
		26.1495		5.21104		0.524284		2.49132		0.0536862		0.205791		474.303		4.86585		13.1856		32.7999			36.9778		36.7063		26.5062		32.7935		22.5095		57.3753
		8.64909		2.46801		0.0645404		0.50077		0.00218723		0.0399947		18.1785		0.832343		3.31485		4.9052			6.08807		5.05844		6.27173		4.96566		4.51029		8.28889
T-1000	1	562.327	1	132.611	1	0.2308	1	1.06156	1	0.0291	1	0.1313	1	544.053	1	2.17541	1	14.6195	1	41.1644		1	27.7501	1	44.1346	1	18.0562	1	41.7441	1	46.9362	1	61.7357
	2	512.221	2	138.151	2	0.2945	2	1.84586	2	0.0333	2	0.1252	2	526.181	2	3.9092	2	19.5662	2	46.8732		2	15.7019	2	35.2414	2	11.2212	2	39.3312	2	31.0472	2	53.848
	3	454.622	3	83.9822	3	0.1793	3	1.40775	3	0.03772	3	0.1358	3	486.023	3	3.1814	3	18.6744	3	39.1648		3	23.3115	3	44.6824	3	19.6038	3	47.2833	3	41.8516	3	62.2883
	4	431.359	4	100.913	4	0.3294	4	1.70518	4	0.0379	4	0.158	4	363.174	4	4.99879	4	20.042	4	46.2859		4	15.617	4	34.6633	4	16.5812	4	41.2652	4	33.463	4	51.2692
	5	392.152	5	94.2478	5	0.23083	5	1.2906	5	0.0325	5	0.1656	5	353.13	5	3.0036	5	18.7499	5	40.6526		5	25.0638	5	41.8524	5	17.7705	5	47.4544	5	47.7805	5	62.4556
	6	356.267	6	107.244	6	0.359	6	1.55684	6	0.0384	6	0.1584	6	415.075	6	4.8747	6	14.8494	6	46.48		6	17.4219	6	35.836	6	14.7515	6	46.5062	6	28.6311	6	58.4314
	7	452.256	7	93.6896	7	0.3069	7	1.63011	7	0.0307	7	0.14279	7	463.271	7	3.6199	7	15.5181	7	41.0616		7	20.313	7	43.7245	7	17.6458	7	46.4234	7	44.8243	7	59.3277
	8	425.661	8	95.3664	8	0.3473	8	1.54098	8	0.04137	8	0.15415	8	359.878	8	5.9992	8	13.3962	8	48.2711		8	14.6115	8	32.5183	8	13.1731	8	40.0192	8	30.3103	8	64.1173
		448.358		105.776		0.284754		1.50486		0.0351238		0.146405		438.848		3.97027		16.927		43.7442			19.9738		39.0816		16.1004		43.7534		38.1055		59.1841
		64.9899		19.4803		0.0643012		0.247258		0.00431381		0.0146877		76.8976		1.24769		2.59498		3.55787			4.92996		4.98591		2.82091		3.47631		8.04154		4.5181
Treatment	20d SPAD	25d SPAD	30d SPAD
T-0	17.5	13.7	13.3
T-0	16.2	13.6	18.3
T-0	13.8	16.4	13.3
T-0	14.1	15.4	14.2
T-0	12.7	15.8	18
T-0	17.1	16.6	16
T-0	17.9	16.6	16
T-0	16.6	16.7	16.2
T-0	13.7	17	17.1
T-0	13.7	15.3	17.2
T-0	14	18.1	13.9
T-0	12.9	14.5	13.8
T-0	17.7	14.3	13.8
T-0	13.9	15.8	16.5
T-0	13.9	16	16.3
T-0	13.2	14.8	15.1
T-0	14	16.4	13.3
T-0	15.8	16	14.7
T-0	14.2	14.3	21.3
T-0	14.5	16.4	21.7
T-0	14.1	13.3	16.4
T-0	17	14.8	18.8
T-0	16.2	15.4	11.1
T-0	13.2	16.3	21.4
T-0	15.2	16	12.6
T-0	14.9	15.1	14.8
T-0	13.4	15	22.4
T-0	15.1	13.6	22.1
T-0	13.8	14.8	15.8
T-0	13.8	17.8	15.2
T-0	14.7	16.2	17.5
T-0	14.4	16.8	14.4
T-0	16	17.2	14.3
T-0	16.5	16.5	13.5
T-0	15.7	14.6	23.9
T-0	14.9	15.2	15.7
T-0	16.3	17.2	14.1
T-0	17.5	17.3	14.1
T-0	16.5	18.1	15
T-0	14.9	14.5	12.1
	15.0375	15.735	16.13
	1.46946	1.26015	3.06688
T-50	14.7	14.5	15
T-50	16.4	14	14
T-50	18.1	17.5	15.5
T-50	15	15.7	17.5
T-50	15.7	14.1	14.5
T-50	17.4	15.6	17.4
T-50	16.9	17.7	14.2
T-50	16.1	15.7	17.2
T-50	15.3	18.3	15.8
T-50	14.9	16	15.2
T-50	17.9	13.4	12.9
T-50	14.2	15.5	13.5
T-50	16.2	17.8	17.2
T-50	13.8	15.6	22.6
T-50	16.8	15.5	13.1
T-50	13.9	15.5	19.6
T-50	17.9	18	14.2
T-50	15.5	15.2	14.4
T-50	16	17.1	12.6
T-50	13.4	16.2	19.1
T-50	14.9	18.9	11
T-50	13.5	15.8	16.2
T-50	16.1	16	21.8
T-50	15.3	15.4	15.2
T-50	14.3	17.6	15.6
T-50	13.8	17.4	16.7
T-50	15.4	16.2	15.1
T-50	13.7	16.6	15.9
T-50	13.9	15.9	15.2
T-50	13	16.4	15.7
T-50	13.6	15.2	22.5
T-50	14.3	18.1	15.1
T-50	16.3	17.2	14.5
T-50	13.1	16	17.2
T-50	15.9	17.9	16.5
T-50	15.7	17.5	16.4
T-50	13.9	17	19.8
T-50	13.8	19.6	19.5
T-50	15.5	19	14.6
T-50	15.1	16	12.9
	15.18	16.465	16.0725
	1.38346	1.41413	2.64575
T-100	13.7	15.1	17.1
T-100	14.4	17	17.9
T-100	15.3	16.6	16.1
T-100	14	18.5	14.8
T-100	13.7	15.2	16.3
T-100	16.5	14.2	16.8
T-100	14.3	15.8	22.4
T-100	16.3	15.9	17.8
T-100	12.1	18.2	11.8
T-100	14.8	13.6	18.4
T-100	14.8	19.1	17.2
T-100	14.5	20.6	13.9
T-100	15.3	16.4	14.6
T-100	12.2	16.2	17.2
T-100	16.7	18.4	14.2
T-100	14.5	15.7	14.5
T-100	12.6	18.1	15.4
T-100	14.5	15.3	20.4
T-100	15.3	15.5	21.3
T-100	13.9	14.4	14.4
T-100	14.3	18.4	15.1
T-100	12.8	15.4	14.9
T-100	13.2	16.3	15.6
T-100	13.8	19.8	15.5
T-100	13.6	19.2	16.1
T-100	15.2	21.8	23.5
T-100	13.9	17.8	17.9
T-100	15.1	20.5	20.9
T-100	14.2	20.7	16.3
T-100	13.6	18.7	20.1
T-100	16.3	16.7	18.7
T-100	13.7	22.8	22
T-100	16.1	17.6	20.8
T-100	13.1	21.3	20.5
T-100	14	19.4	14.2
T-100	12.8	19.2	21.6
T-100	14.2	21.1	19.9
T-100	15.5	15.5	14.9
T-100	12.1	16.2	19.5
T-100	14.8	17.4	15.6
	14.2925	17.64	17.4025
	1.19366	2.29121	2.83861
T-1000	13.9	14.4	24.1
T-1000	15.8	14.1	14.7
T-1000	13.6	15.2	23.8
T-1000	12.9	17.7	19.6
T-1000	15	16.5	13.7
T-1000	13.8	18.1	15.1
T-1000	14.7	15.1	13.4
T-1000	15.4	18	13.9
T-1000	13.7	17.6	17.6
T-1000	14.2	17	17
T-1000	14.1	15.8	13.7
T-1000	13.4	18.9	21
T-1000	14.1	17.6	18
T-1000	14.6	19.5	19
T-1000	15.7	15.2	17.3
T-1000	14.3	17.7	19.3
T-1000	15.3	17.4	19.5
T-1000	14.2	16.5	16.8
T-1000	14.9	19.8	21.7
T-1000	14.8	18.8	17.4
T-1000	13	14.3	21.2
T-1000	16	16.1	23.9
T-1000	15.3	14.3	24.5
T-1000	13.2	16.3	23.3
T-1000	14	15.7	20.4
T-1000	12.6	18.8	12
T-1000	15.1	17.3	14.2
T-1000	15.7	18.7	18.4
T-1000	15.1	15.5	20
T-1000	13.6	18.4	15.4
T-1000	15.2	15.6	18.6
T-1000	14.3	18	19.2
T-1000	14.4	18.8	19.3
T-1000	13.3	14.8	16.3
T-1000	15.2	19	14.1
T-1000	13.8	15.2	16.6
T-1000	13.2	15.6	11.2
T-1000	14.9	15	13.9
T-1000	14.6	17.2	18.6
T-1000	13	16.3	15.1
	14.3475	16.795	17.82
	0.899284	1.62748	3.4911
